# Supplementary material for: Impact of deep phenotyping: high diagnostic yield in a diverse pediatric population of 172 patients through clinical whole-genome sequencing at a single center
Source: Front Genet. 2024 Mar 15;15:1347474. doi: 10.3389/fgene.2024.1347474 (PMC10978702; doi:10.3389/fgene.2024.1347474)
Supplement: Supplementary file 1 [file Table2.XLSX]

## Sheet: Sheet1
Patient ID	Gene and Variants	Protein	Zygosity	ACMG Evidence	ACMG Classification	Novel/Reported2	Mode of Inheritance	Parental Testing (Mother/Father)	Phenotype	OMIM	Diagnosis
1	MT-ND5 (NC_012920.1):m.13759G>T	pND5:(p.Ala475Ser)	Heteroplasmic	-	VUS	Novel	Mitochondrial	N/A	NDD	516005	MT-ND5 mitochondrial disease
1	MT-ATP6(NNC_012920.1):m.8968A>G	pATP6:(p.Ser148Gly )	Homoplasmic	-	VUS	Novel	Mitochondrial	N/A	NDD	516060	MT-ATP6 mitochondrial disease
2	MT 4917A>G	-	Homoplasmic	-	P	Novel	Mitochondrial	N/A	NDD	308905	Leber hereditary optic neuropathy, modifier of
2	MT 4216T>C	-	Homoplasmic	-	P	Novel	Mitochondrial	N/A	NDD	308905	Leber hereditary optic neuropathy, modifier of
4	HPDL (NM_032756.2):c.850C>G	p.(Pro284Ala)	Hom.	PM2PP3PP1PP2	LP	Novel	Biallelic	N/A	NDD	619026	Neurodevelopmental disorder with progressive spasticity and brain white matter abnormalities
24	SPTBN4(NM_020971.2):c.455T>G	p.Leu152Arg	Comp. Het.	PP3PM2PP2PP5	VUS	Clinvar ID:1709125	Biallelic	N/A	NDD	617519	Neurodevelopmental disorder with hypotonia, neuropathy, and deafness
24	SPTBN4( NM_020971.2):c.7149del	p.Pro2384ArgfsTer60	Comp. Het.	PVS1PM3PM2PP5	P	Clinvar ID:1709124	Biallelic	N/A	NDD	617519	Neurodevelopmental disorder with hypotonia, neuropathy, and deafness
40	STXBP1(NM_003165.3):c.1261G>T	p.Glu421Ter	Het.	PVS1PS2PM2PP5	P	ClinVar ID:807506	Monoallelic	De novo	NDD	612164	Developmental and epileptic encephalopathy 4
41	BRAT1 (NM_001350626.1):c.2324T>A	p.Val715Glu	Comp. Het.	PM2PP5	VUS	ClinVar ID:1709257	Biallelic	N/A	NDD	614498	Rigidity and multifocal seizure syndrome, lethal neonatal
41	BRAT1( NM_152743.3):c.1930C>T	p.(Arg644*)	Comp. Het.	PVS1PM2PP5	LP	ClinVar ID: 2500776	Biallelic	N/A	NDD	618056	Neurodevelopmental disorder with cerebellar atrophy and with or without seizures
42	CCDC22( NM_014008.5):c.1748A>G	p.(Glu583Gly)	Het.	PM2	VUS	Novel	Monoallelic	De novo	NDD	300963	Ritscher-Schinzel syndrome 2
43*	KCNQ2 ( NM_172107.4):c.1657C>T	p.(Arg553Trp)	Het.	PS2PM2PM5PM1PP3PP2PP5	P	ClinVar ID: 205913	Monoallelic	Paternal	NDD	613720	Developmental and epileptic encephalopathy 7
44*	KIF22 (NM_007317.3):c.443C>T	p.(Pro148Leu)	Het.	PS2PP3PM2PM5PP5	P	ClinVar ID: 30334	Monoallelic	De novo	Musculoskeletal	603546	Spondyloepimetaphyseal dysplasia with joint laxity, type 2
45	1q43q44 (243119716-245970054)x1	-	Het.	-	P	PMID: 25087610, 21800092, 25424989	CNV	De novo	NDD	612337	Intellectual developmental disorder, autosomal dominant 22
46*	NDUFS4 (NM_002495.4):c.316C>T	p.(Arg106*)	Hom.	PVS1PM3PM2PP5	P	ClinVar ID: 6889	Biallelic	N/A	NDD	252010	Mitochondrial complex I deficiency, nuclear type 1
47	COQ4 (NM_016035.5): c.437T>G	p.(Phe146Cys)	Hom.	PM3PP1PM2PP3PP5	P	Clinvar ID:488487	Biallelic	Maternal	NDD	616276	Coenzyme Q10 deficiency, primary, 7
48*	SMN1 homozygous deletion in exon7-8	-	Hom.	-	P	PMID: 8782046	Biallelic	Het/Het	Musculoskeletal	253550	Spinal muscular atrophy-2
49	ATP6V0A4 (NM_020632.3): c.292-1G>A	-	Hom.	PVS1PM2PP5	P	ClinVar ID:1323843	Biallelic	Het/Het	Genitourinary	602722	Distal renal tubular acidosis 3, with or without sensorineural hearing loss
50	NPR2 (NM_003995.3): c.1013A>G	p.(Tyr338Cys)	Hom.	PP3PM2PP2PP4PP5	P	ClinVar ID:873130	Biallelic	N/A	Musculoskeletal	602875	Acromesomelic dysplasia 1, Maroteaux type
51	KRT10(NM_000421.3): c.467G>A	p.Arg156His	Het.	PP3PM2PM5PM1PS4PS3PP1PP5	P	ClinVar ID: 14573	Monoallelic	De novo	Cutaneous	607602	Ichthyosis, annular epidermolytic 1
52	NBN (NM_002485.4) :c.657_661del	p.Lys219AsnfsTer16	Hom.	PVS1PM3PM2PS3PP5	P	ClinVar ID: 6940	Biallelic	N/A	Growth parameters	251260	Nijmegen breakage syndrome
53	OTC (NM_000531.5): c.275G>A	p.Arg92Gln	Hem	PM3PP3PM2PM1PM5PP2PP5	P	ClinVar ID: 97152 97152	XL	Maternal	NDD	311250	Ornithine transcarbamylase deficiency
54	22q12.3q13.1(37228602_39335907)x1	-	Het.	-	P	PMID: 24715709, 17999358	CNV	N/A	NDD	611584	Waardenburg syndrome, type 2E, with or without neurologic involvement
55	9q34.3(138230591_141018648)x1	-	Het.	-	P	PMID: 15633179; 15264279; 15258833	CNV	N/A	NDD	610253	Kleefstra syndrome 1
56	MECP2(NM_001110792.2): c.177_180dup	p.Ser61Alafs*8	Het.	PVS1PS2PM2PP5	P	ClinVar ID: 974859	XL	De novo	NDD	312750	Rett syndrome
57*	COL2A1(NM_001844.5): c.1457G>A	p.(Gly486Asp)	Het.	PP3PM2PS4PP2PP5	LP	ClinVar ID: 974859	Monoallelic	Maternal	Musculoskeletal	616583	Spondyloepiphyseal dysplasia, Stanescu type
58	ERCC6 (NM_000124.4): c.543+1G>T	-	Hom.	PVS1PM2PS4PP5	P	ClinVar ID: 974859	Biallelic	N/A	NDD	133540	Cockayne syndrome, type B
59	MOGS (NM_006302.3): c.1422G>A	p.(Trp474*)	Hom.	PVS1PM2PM3PP5	LP	ClinVar ID: 974901	Biallelic	Het/Het	Growth parameters	606056	Congenital disorder of glycosylation, type Iıb
60	ARHGEF9(NM_015185.2): c.354C>A	p.(Tyr118*)	Hem.	PVS1PM2PM3PP5	P	ClinVar ID:974873	XL	Maternal	NDD	300607	Developmental and epileptic encephalopathy 8
61	ARID1B(NM_001374828.1): c.1380_1398del	p.Asp1294SerfsTer34	Het.	PVS1PM2	LP	ClinVar ID:974828	Monoallelic	De novo	NDD	135900	Coffin-Siris syndrome 1
62	ACTB(NM_001101.5): c.625G>A	p.(Val209Met)	Het.	PS2PM2PM1PP3PM5PP2PP5	P	ClinVar ID: 127172	Monoallelic	De novo	NDD	243310	Baraitser-Winter syndrome 1
63*	JAG1(NM_000214.3): c.2278del	p.(Val760Trpfs*60)	Het.	PVS1PM2PS4PP5	P	ClinVar ID:974780	Monoallelic	De novo	NDD	118450	Alagille syndrome 1
64	CACNA1A(NM_023035.2): c.674C>G	p.(Pro225Arg)	Het.	PS2PM2PM1PP3PP2PP5	P	ClinVar ID: 974878	Monoallelic	De novo	NDD	617106	Developmental and epileptic encephalopathy 42
65	DDX3X (NM_001356.4):c.1595C>T	p.(Thr532Met)	Het.	PS2PP3PM2PM1PP2PP5	P	ClinVar ID:421830	XL	De novo	NDD	300958	Intellectual developmental disorder, X-linked syndromic, Snijders Blok type
66	DCX (NM_000555.3): c.599T>G	p.(Leu200Arg)	Het.	PP3PM2PP2PS2	LP	Novel	XL	De novo	NDD	300067	Lissencephaly, X-linked
67	CASK (NM_003688.3):c.512dup	p.Ser172ValfsTer57	Hem.	PVS1PM2	LP	Novel	XL	De novo	NDD	300749	Intellectual developmental disorder and microcephaly with pontine and cerebellar hypoplasia
68	CUL7(NM_001168370.1): c.4891C>T	p.(Gln1631*)	Hom.	PVS1PM2	LP	Novel	Biallelic	N/A	Musculoskeletal	273750	3-M syndrome 1
69	OFD1(NM_003611.2):c.2251dup	p.Tyr751LeufsTer18	Hem.	PVS1PM2	LP	Novel	XL	N/A	NDD	300804	Joubert syndrome 10
70*	CCM2(NM_031443.4): c.535+1G>C	-	Het.	PVS1PM2PS4PP5	P	ClinVar ID:974868	Monoallelic	Maternal	Cardiovascular	603284	Cerebral cavernous malformations-2
71	PCDH19(NM_001184880.1):c.1142A>G	p.Asn381Ser	Het.	PM2PP2PP3PP5	VUS	ClinVar ID: 635312	XL	N/A	NDD	300088	Developmental and epileptic encephalopathy 9
71	TBCD (NM_005993.4) :c.820del	p.Ala274ProfsTer25	Comp. Het.	PVS1PM2	LP	Novel	Biallelic	N/A	NDD	617193	Encephalopathy, progressive, early-onset, with brain atrophy and thin corpus callosum
71	TBCD (NM_005993.4): c.1805-17G>A	-	Comp. Het.	PM2	VUS	Novel	Biallelic	N/A	NDD	617193	Encephalopathy, progressive, early-onset, with brain atrophy and thin corpus callosum
72	15q11.2q13.1(23290787_28704050)x1	-	Het.	-	P	PubMed: 1740313	CNV	N/A	NDD	105830	Angelman syndrome
73	NACC1(NM_052876.3) :c.892C>T	p.Arg298Trp	Het.	PS2PM2PP2PP5	LP	ClinVar ID: 417784	Monoallelic	N/A	NDD	617393	Neurodevelopmental disorder with epilepsy, cataracts, feeding difficulties, and delayed brain myelination
74	CHD7(NM_017780.3) :c.1480C>T	p.Arg494Ter	Het.	PVS1PM2PS4PP5	P	ClinVar ID: 158279	Monoallelic	N/A	NDD	214800	CHARGE syndrome
75	ZC4H2(NM_018684.3):c.637C>T	p.Arg213Trp	Hem.	PM2PM5PM1PS4PP2PP5	LP	ClinVar ID: 50983	XL	N/A	NDD and Musculoskeletal	314580	Wieacker-Wolff syndrome
76	TCF4(NM_001243226.2):c.2039G>A	p.Arg578His	Het.	PM6PP3PM2PM5PM1PS4PP2PS3PP4PP5	P	ClinVar ID:93542	Monoallelic	N/A	NDD	610954	Pitt-Hopkins syndrome
77	TCF4(NM_001243226.2):c.2039G>A	p.Arg578His	Het.	PM6PP3PM2PM5PM1PS4PP2PS3PP4PP5	P	ClinVar ID:93542	Monoallelic	N/A	NDD	610954	Pitt-Hopkins syndrome
78	CACNA1F(NM_005183.2): c.3766_3767dup	p.Phe1246ArgfsTer11	Hem.	PM2	VUS	Novel	XL	Maternal	NDD and Cutaneous	300476	Cone-rod dystrophy, X-linked, 3
78	EDA (NM_001399.4): c.1133C>T	p.Thr378Met	Hem.	PP3PM2PM1PM5PP2PP5	P	ClinVar ID: 583138	XL	Maternal	NDD and Cutaneous	305100	Ectodermal dysplasia 1, hypohidrotic, X-linked
79	22q11.21(18877539-2168152 )x1	-	Het.	-	P	PMID: 26278718	CNV	N/A	NDD and Craniofacial	611867	Chromosome 22q11.2 deletion syndrome, distal
80	2q37.3(237531981_242782258)x1	-	Het.	-	P	PMID: 15173228	CNV	N/A	Cardiovascular and Genitourinary	600430	Chromosome 2q37 deletion syndrome
80	3q26.32q29(176456169_197851444)x3	-	Het.	-	P	PMID 25217958	CNV	N/A	Cardiovascular and Genitourinary	-	-
81	SPTB (NM_001355436.1): c.-52+1G>A	-	Het.	PM2	VUS	Novel	Monoallelic	De novo	NDD	616649	Spherocytosis, type 2
81	USP9X (NM_001039590.2):c.7237_7241del	p.Arg2413ValfsTer11	Hem.	PVS1PM2	LP	Novel	XL	De novo	NDD	300968	Intellectual developmental disorder, X-linked 99, syndromic, female-restricted
82	TUBB2A (NM_001069.2): c.1249G>A	p.Asp417Asn	Het.	PM2PM1PP2PS2	LP	Novel	Monoallelic	De novo	NDD	615763	Cortical dysplasia, complex, with other brain malformations 5
83	NF1(NM_001042492.2): c.4669dup	p.Thr1557AsnfsTer7	Het.	PVS1PM2PS4PP5	P	ClinVar ID: 503769	Monoallelic	N/A	NDD	162200	Neurofibromatosis, type 1
84	SELENON(NM_020451.2): c.817G>A	p.Gly273Arg	Hom.	PP3PM2PS4PM5PP5	LP	ClinVar ID:1701097	Biallelic	N/A	Musculoskeletal	602771	Congenital myopathy 3 with rigid spine
85	20q13.33(20:62074225_62129854)x1	-	Het.	-	LP	PMID: 19822871	CNV	De novo	NDD	616409	Developmental and epileptic encephalopathy 33
86	ASPM(NM_018136.4): c.6686_6689del	p.Arg2229ThrfsTer10	Hom.	PVS1PM3PM2PP5 PVS1PM3PM2PP5 PVS1PM3PM2PP5	P	ClinVar ID: 694011	Biallelic	Het/Het	NDD	608716	Microcephaly 5, primary, autosomal recessive
99	COQ4(NM_016035.5): c.437T>G	p.(Phe146Cys)	Hom.	PM3PP1PM2PP3PP5	P	ClinVar ID: 488487	Biallelic	N/A	NDD	616276	Coenzyme Q10 deficiency, primary, 7
100	NIPBL(NM_133433.4): c.5507G>A p.(Gly1836Asp)	p.(Gly1836Asp)	Het.	PM2PM1PP3PP2PP5	LP	ClinVar ID: 852662	Monoallelic	Maternal	NDD	122470	Microangiopathy and leukoencephalopathy, pontine, autosomal dominant
101	SCN2A(NM_001040142.2): c.408G>A	p.(Met136Ile)	Het.	PM2PM5PS4PP3PM1PP2PP5	LP	ClinVar ID: 985353	Monoallelic	De novo	NDD	613721	Developmental and epileptic encephalopathy 11
102	GPC3(NM_004484.4): c.896A>G	p.(Tyr299Cys)	Hem.	PM2	VUS	Novel	XL	Maternal	NDD	312870	Simpson-Golabi-Behmel syndrome, type 1
103	COL5A2(NM_000393.5): c.4114-10_4114-7del	-	Het.	PM2BP4	VUS	Novel	Monoallelic	Paternal	NDD	130000	Ehlers-Danlos syndrome, classic type, 1
104	IL11RA(NM_001142784.3): c.331+6T>G	-	Hom.	PP3PM2	VUS	Novel	Biallelic	N/A	Craniofacial	614188	Craniosynostosis and dental anomalies
105	EHMT1(NM_024757.5): c.1111C>G	p.(Pro371Ala)	Het.	PM2BP4	VUS	Novel	Monoallelic	De novo	NDD	610253	Kleefstra syndrome 1
106	MYH3(NM_002470.4): c.3695T>C	p.(Leu1232Pro)	Het.	PP3PM2	VUS	Novel	Monoallelic	N/A	Musculoskeletal	193700	Arthrogryposis, distal, type 2A (Freeman-Sheldon)
106	SOS1(NM_005633.4): c.2468A>G	p.(Lys823Arg)	Het.	PM2BP4	VUS	Novel	Monoallelic	N/A	Musculoskeletal	610733	Noonan syndrome 4
107	17p12(14097117-15422835)x1 (encompass exon 7 of COX10)	-	Comp. Het.	-	VUS	PMID: 26741492	Biallelic	Het/Het	NDD	162500	Neuropathy, recurrent, with pressure palsies
107	COX10 (NM_001303.4): c.635T>G	p.(Val212Gly)	Comp. Het.	PP3PM2	VUS	Novel	Biallelic	Het/Het	NDD	162500	Neuropathy, recurrent, with pressure palsies
108	HECW2(NM_001348768.2): c.4040A>T	p.(Glu1347Val)	Het.	PM2PP3PP2	VUS	Novel	Monoallelic	De novo	NDD	617268	Neurodevelopmental disorder with hypotonia, seizures, and absent language
109	COL4A1(NM_001845.4) :c.2536G>A	p.Gly846Arg	Comp. Het.	PP3PM2PP2	LP	Novel	Biallelic	N/A	NDD	618564	120130
110	NDUFV1(NM_007103.3):c.949G>C	p.Val317Leu	Hom.	PM2PP2	VUS	Novel	Biallelic	Het/Het	NDD	618225	Mitochondrial complex I deficiency, nuclear type 4
111*	ALDOB(NM_000035.4): c.1013C>T	p.(Ala338Val)	Comp. Het.	PM3PP3PM2PP2PS3PP5	P	ClinVar ID: 188739	Biallelic	N/A	NDD	229600	Fructose intolerance, hereditary
111*	ALDOB(NM_000035.4): c.524C>A	p.(Ala175Asp)	Comp. Het.	PM3PP3PM2PP2PS3PP1PP5	P	ClinVar ID: 465	Biallelic	N/A	NDD	229600	Fructose intolerance, hereditary
111*	ATAD3A(NM_001170535.3): c.101A>G	p.(Asp34Gly)	Het.	PM2BP4	VUS	Novel	Monoallelic	N/A	NDD	617183	Harel-Yoon syndrome
112*	GALNS( NM_000512.5): c.1037G>A	p.(Gly346Asp)	Comp. Het.	PM3PM2PM1PP3PP2PP5	P	ClinVar ID:18403	Biallelic	Maternal	Musculoskeletal	253000	Mucopolysaccharidosis IVA
112*	GALNS(NM_000512.5): c.1463C>T	p.(Ala488Val)	Comp. Het.	PM2	VUS	Novel	Biallelic	Paternal	Musculoskeletal	253000	Mucopolysaccharidosis IVA
113	DEAF1(NM_021008.3): c.875del	p.(Gly292Alafs*23)	Comp. Het.	PVS1PM2	LP	Novel	Biallelic	N/A	NDD	617171	Neurodevelopmental disorder with hypotonia, impaired expressive language, and with or without seizures
113	DEAF1(NM_021008.3):c.859_861del	p.(Asp287del)	Comp. Het.	PM2PM4	VUS	Novel	Biallelic	N/A	NDD	617171	Neurodevelopmental disorder with hypotonia, impaired expressive language, and with or without seizures
114	ERF(NM_006494.2):c.1483G>T	p.Glu495Ter	Het.	PM2PVS1	LP	Novel	Monoallelic	Maternal	Craniofacial	166200	Osteogenesis imperfecta, type I
115	NAGA(NM_000262.3): c.973G>A	p.(Glu325Lys)	Comp. Het.	PM3PP3PM2PS3PP1PP5	P	ClinVar ID: 18162	Biallelic	Maternal	NDD	609241	Schindler disease
115	NAGA(NM_000262.3): c.103C>T	p.(Arg35Cys)	Comp. Het.	PP3PM2	VUS	Novel	Biallelic	Paternal	NDD	609241	Schindler disease
115	HBB(NM_000518.5):c.-31C>T	-	Comp. Het.	PM2	VUS	Novel	Biallelic	Maternal	NDD	613985	Thalassemia, beta
115	HBB(NM_000518.5): c.316-106C>G	-	Comp. Het.	PM3PM2PS3PP5	P	ClinVar ID: 15457	Biallelic	Paternal	NDD	613985	Thalassemia, beta
116	NPC1(NM_000271.5):c.284C>A	p.(Ser95Tyr)	Comp. Het.	PM2PP3PP2	VUS	Novel	Biallelic	Maternal	NDD	257220	Niemann-Pick disease, type C1
116	NPC1(NM_000271.5):c.392dup	p.(Asp131Glufs*39)	Comp. Het.	PVS1PM3PM2PP5	P	ClinVarID: 1705800	Biallelic	Paternal	NDD	257220	Niemann-Pick disease, type C1
117	ST3GAL5(NM_003896.3):c.479C>A	p.Pro160His	Hom.	PM2	VUS	Novel	Biallelic	N/A	NDD	609056	Salt and pepper developmental regression syndrome
118	DNM1L(NM_001278464.1):c.2039C>G	p.Pro667Arg	Het.	PP3PM2PP2	VUS	Novel	Monoallelic	De novo	NDD	614388	Encephalopathy, lethal, due to defective mitochondrial peroxisomal fission 1
119	MYO7A(NM_000260.3):c.3793A>G	p.Met1265Val	Het.	PM2PP3	VUS	Novel	Monoallelic	N/A	NDD	601317	Deafness, autosomal dominant 11
119	RERE( NM_001042681.1):c.3772G>A	p.Glu1258Lys	Het.	PM2PP3	VUS	Novel	Monoallelic	N/A	NDD	616975	Neurodevelopmental disorder with or without anomalies of the brain, eye, or heart
120	Xp22.33(201705_416314)x4	-	Hom.	-	VUS	Novel	CNV	Maternal	Musculoskeletal	249700	Langer mesomelic dysplasia
120	Xp22.33(614,935-814,116)x4	-	Hom.	-	VUS	Novel	CNV	Paternal	Musculoskeletal	249700	Langer mesomelic dysplasia
121	CDK13(NM_003718.4):c.2194G>A	p.Ala732Thr	Het.	PS2PM2PP3PM1PP5	LP	ClinVar ID:827814	Monoallelic	N/A	NDD	617360	Congenital heart defects, dysmorphic facial features, and intellectual developmental disorder
122	KDM5C(NM_004187.3):c.2663G>C	p.Arg888Pro	Hem.	PM2PP2	VUS	Novel	XL	Maternal	NDD	300534	Intellectual developmental disorder, X-linked syndromic, Claes-Jensen type
123	TTN(NM_001267550.1):c.36994del	p.Ile12332PhefsTer615	Hom.	PVS1PM2	LP	Novel	Biallelic	N/A	Musculoskeletal	608807	Muscular dystrophy, limb-girdle, autosomal recessive 10
124	RINT1(NM_021930.5):c.1214T>G	p.Val405Gly	Hom.	PM2	VUS	Novel	Biallelic	Het/Het	Musculoskeletal	618641	Infantile liver failure syndrome 3
125	PKHD1(NM_138694.3):c.11860A>G	p.Lys3954Glu	Comp. Het.	PM2	VUS	Novel	Biallelic	Maternal	Genitourinary	263200	Polycystic kidney disease 4, with or without hepatic disease
125	PKHD1(NM_138694.3):c.5260C>T	p.His1754Tyr	Comp. Het.	PM2	VUS	Novel	Biallelic	Paternal	Genitourinary	263200	Polycystic kidney disease 4, with or without hepatic disease
126	LAMB1(NM_002291.2): c.4756A>T	p.Thr1586Ser	Comp. Het.	PM2	VUS	Novel	Biallelic	N/A	NDD	615191	Lissencephaly 5
126	LAMB1(NM_002291.2): c.4859T>C	p.Ile1620Thr	Comp. Het.	PM2	VUS	Novel	Biallelic	N/A	NDD	615191	Lissencephaly 5
127	NKX2-1(NM_001079668.2):c.439A>C	p.Asn147His	Het.	PM2	VUS	Novel	Monoallelic	N/A	NDD	610978	Choreoathetosis, hypothyroidism, and neonatal respiratory distress
130	16p11.2(29428532_30190029)x1	-	Het.	-	P	PMID: 21931978	CNV	N/A	NDD	128200	Episodic kinesigenic dyskinesia 1
131	BCAP31NM_001139457.2:c.667C>T	p.Gln156Ter	Het.	PVS1PM2	LP	Novel	XL	De novo	NDD	300475	Deafness, dystonia, and cerebral hypomyelination
132	COL12A1(NM_004370.5): c.1337A>C	p.Asp446Ala	Het.	PM2,PP3	VUS	Novel	Monoallelic	Paternal	Musculoskeletal	616471	Bethlem myopathy 2
133	PTEN(NM_000314.4):c.17A>T	p.Lys6Ile	Het.	PM2PM5PM1PP3PP2 PM2PM5PM1PP3PP2	P	Novel	Monoallelic	De novo	NDD	605309	Macrocephaly/autism syndrome
136	CHD8(NM_001170629.1): c.4571-1G>A	-	Het.	PVS1PM2	P	Novel	Monoallelic	N/A	NDD	615032	Intellectual developmental disorder with autism and macrocephaly
142	22q11.21(18877539-2168152 )x1	-	Het.	-	P	Novel	CNV	N/A	NDD	611867	Chromosome 22q11.2 deletion syndrome, distal
144	IKZF1(NM_006060.5): c.1241T>C	p.(Leu414Pro)	Het.	PM2PP2	VUS	Novel	Monoallelic	N/A	Musculoskeletal	616873	Immunodeficiency, common variable, 13
144	TTC37(NM_014639.3): c.1927C>T	p.(Gln643*)	Hom.	PVS1PM2PP5	P	ClinVar ID: 2100603	Biallelic	N/A	Musculoskeletal	222470	Trichohepatoenteric syndrome 1
145	PURA(NM_005859.4):c.774dup	p.(Val259Argfs*35)	Het.	PVS1PM2	LP	Novel	Monoallelic	N/A	NDD	616158	Neurodevelopmental disorder with neonatal respiratory insufficiency, hypotonia, and feeding difficulties
146	KCNJ1(NM_000220.2): c.658C>T	p.(Leu220Phe)	Hom.	PM3PM2PM5PP3PP2PP5	P	ClinVar ID:872043	Biallelic	N/A	NDD	241200	Bartter syndrome, type 2
147	SETD2(NM_014159.6):c.97G>A	p.(Glu33Lys)	Het.	PM2	VUS	Novel	Monoallelic	Maternal	NDD	616831	Luscan-Lumish syndrome
148	CHST14(NM_130468.3): c.671G>C	p.(Arg224Pro)	Hom.	PM2PP3PM1	VUS	Novel	Biallelic	N/A	Musculoskeletal; Cutaneous	601776	Ehlers-Danlos syndrome, musculocontractural type 1
149	KLHL7(NM_001031710.2): c.442+752A>G	-	Hom.	PM2	VUS	Novel	Biallelic	N/A	NDD	617055	PERCHING syndrome
149	OTOG(NM_001277269.1): c.2500C>T	p.(Gln834*)	Hom.	PVS1PM3PM2PP1PP5	P	ClinVar ID:417941	Biallelic	N/A	NDD	614945	Deafness, autosomal recessive 18B
151	SETD5(NM_001080517.1): c.2535del	p.(Lys846Serfs*75)	Het.	PVS1PM2	LP	Novel	Monoallelic	De novo	NDD	615761	Intellectual developmental disorder, autosomal dominant 23
153	RALA(NM_005402.3): c.128A>G	p.(Tyr43Cys)	Het.	PP3PM2PP2	VUS	Novel	Monoallelic	N/A	NDD	619311	Hiatt-Neu-Cooper neurodevelopmental syndrome
155	NAA15(NM_057175.4):c.343C>T	p.(Gln115*)	Het.	PVS1PM2	LP	Novel	Monoallelic	N/A	NDD	617787	Intellectual developmental disorder, autosomal dominant 50, with behavioral abnormalities
158	ANKRD11(NM_001256182.1):c.7534C>T	p.(Arg2512Trp)	Het.	PM2PM5PS4PP3PM1PP5	P	ClinVar ID: 985348	Monoallelic	De novo	NDD	148050	KBG syndrome
160	NF1(NM_001042492.2):c.6854dup	p.(Tyr2285fs*)	Het.	PVS1PS2PP5	P	ClinVar ID:228382	Monoallelic	N/A	Cutaneous, Musculoskeletal	162200	Neurofibromatosis, type 1
161	ASXL3(NM_030632.1):c.3063del	p.(Pro1022Leufs*3)	Het.	PVS1PM2	LP	Novel	Monoallelic	N/A	NDD	615485	Bainbridge-Ropers syndrome
162	9p13.3 (35803447-35825232)x1( encompass exons 13-22 of the NPR2 gene)	-	Het.	-	VUS	Novel	CNV	Paternal	Growth parameters	616255	Short stature with nonspecific skeletal abnormalities
166	SMARCC2(NM_003075.3):c.1816A> G	p.(Thr606Ala)	Het.	PM2	VUS	Novel	Monoallelic	N/A	NDD	618362	Coffin-Siris syndrome 8
167	NARS1(NM_004539.3):c.1634G> A	p.(Arg545His)	Hom.	PM2	VUS	Novel	Biallelic	N/A	NDD	619091	Neurodevelopmental disorder with microcephaly, impaired language, and gait abnormalities, autosomal recessive
168	GBE1(NM_000158.3):c.1447-753G>C	p.(?)	Comp. Het.	PM2	VUS	Novel	Biallelic	Maternal	Gastrointestinal	232500	Glycogen storage disease IV
168	GBE1(NM_000158.3):c.430-4796C>T	p.(?)	Comp. Het.	PM2	VUS	Novel	Biallelic	Paternal	Gastrointestinal	232500	Glycogen storage disease IV
168	GBE1(NM_000158.3):c.467G>A	p.(Arg156His)	Comp. Het.	PM2	VUS	Novel	Biallelic	Paternal	Gastrointestinal	232500	Glycogen storage disease IV
169	BRWD3(NM_153252.4):c.1954A>G	p.(Arg652Gly)	Hem.	PM2PP2	VUS	Novel	XL	Maternal	NDD	300659	Intellectual developmental disorder, X-linked 93
171	SMARCA2(NM_001289396.1):c.4616 T>C	p.(Ile1539Thr)	Het.	PM2PP2	VUS	Novel	Monoallelic	N/A	NDD	601358	Nicolaides-Baraitser syndrome
172	NF1(NM_001042492.2):c.7971- 321C>G	p.(?)	Het.	PM2	VUS	Novel	Monoallelic	De novo	NDD and Cutaneous	162200	Neurofibromatosis, type 1
NDD: Neurodevelopmental disorder; N/A: Not Appicable; XL: X-Linked; Comp. Het.: Compound Heterozygous; Hem: Hemizygous; Het: Heterozygous; Hom: Homozygous; CNV: Copy Number Variation; LP: Likely Pathogenic; P: Pathogenic; VUS: Variant of Unknown Significance
