# Supplementary material for: Impact of deep phenotyping: high diagnostic yield in a diverse pediatric population of 172 patients through clinical whole-genome sequencing at a single center
Source: Front Genet. 2024 Mar 15;15:1347474. doi: 10.3389/fgene.2024.1347474 (PMC10978702; doi:10.3389/fgene.2024.1347474)
Supplement: Supplementary file 2 [file Table3.XLSX]

## Sheet: Sheet1
Patient ID	Gene and Variants	Protein	Zygosity	ACMG Evidence	ACMG Classification	Novel/Reported2	OMIM	Mode of Inheritance	Parental Testing (Mother/Father)	Phenotype
71	PCDH19(NM_001184880.1):c.1142A>G	p.Asn381Ser	Het.	PM2PP2PP3PP5	VUS	ClinVar ID: 635312	300088	XL	N/A	NDD
71	TBCD (NM_005993.4) :c.820del	p.Ala274ProfsTer25	Comp. Het.	PVS1PM2	LP	Novel	617193	Biallelic	N/A	NDD
71	TBCD (NM_005993.4): c.1805-17G>A	-	Comp. Het.	PM2	VUS	Novel	617193	Biallelic	N/A	NDD
78	CACNA1F(NM_005183.2): c.3766_3767dup	p.Phe1246ArgfsTer11	Hem.	PM2	VUS	Novel	300476, 300071, 300600	XL	Maternal	NDD and Cutaneous
78	EDA (NM_001399.4): c.1133C>T	p.Thr378Met	Hem.	PP3PM2PM1PM5PP2PP5	P	ClinVar ID: 583138	305100	XL	Maternal	NDD and Cutaneous
81	SPTB (NM_001355436.1): c.-52+1G>A	-	Het.	PM2	VUS	Novel	616649	Monoallelic	De novo	NDD
81	USP9X(NM_001039590.2):c.7237_7241del	p.Arg2413ValfsTer11	Hem.	PVS1PM2	LP	Novel	300968	XL	De novo	NDD
106	MYH3(NM_002470.4): c.3695T>C	p.(Leu1232Pro)	Het.	PP3PM2	VUS	Novel	193700	Monoallelic	N/A	Musculoskeletal
106	SOS1(NM_005633.4): c.2468A>G	p.(Lys823Arg)	Het.	PM2BP4	VUS	Novel	610733	Monoallelic	N/A	Musculoskeletal
111	ALDOB(NM_000035.4): c.1013C>T	p.(Ala338Val)	Comp. Het.	PM3PP3PM2PP2PS3PP5	P	ClinVar ID: 188739	229600	Biallelic	N/A	NDD
111	ALDOB(NM_000035.4): c.524C>A	p.(Ala175Asp)	Comp. Het.	PM3PP3PM2PP2PS3PP1PP5	P	ClinVar ID: 465	229600	Biallelic	N/A	NDD
111	ATAD3A(NM_001170535.3): c.101A>G	p.(Asp34Gly)	Het.	PM2BP4	VUS	Novel	617183	Monoallelic	N/A	NDD
115	HBB(NM_000518.5):c.-31C>T	-	Comp. Het.	PM2	VUS	Novel	613985	Biallelic	Maternal	NDD
115	HBB(NM_000518.5): c.316-106C>G	-	Comp. Het.	PM3PM2PS3PP5	P	ClinVar ID: 15457	613985	Biallelic	Paternal	NDD
115	NAGA(NM_000262.3): c.973G>A	p.(Glu325Lys)	Comp. Het.	PM3PP3PM2PS3PP1PP5	P	ClinVar ID: 18162	609241	Biallelic	Maternal	NDD
115	NAGA(NM_000262.3): c.103C>T	p.(Arg35Cys)	Comp. Het.	PP3PM2	VUS	Novel	609241	Biallelic	Paternal	NDD
119	MYO7A(NM_000260.3):c.3793A>G	p.Met1265Val	Het.	PM2PP3	VUS	Novel	601317	Monoallelic	N/A	NDD
119	RERE( NM_001042681.1):c.3772G>A	p.Glu1258Lys	Het.	PM2PP3	VUS	Novel	616975	Monoallelic	N/A	NDD
144	IKZF1(NM_006060.5): c.1241T>C	p.(Leu414Pro)	Het.	PM2PP2	VUS	Novel	616873	Monoallelic	N/A	Musculoskeletal
144	TTC37(NM_014639.3): c.1927C>T	p.(Gln643*)	Hom.	PVS1PM2PP5	P	ClinVar ID: 2100603	222470	Biallelic	N/A	Musculoskeletal
149	KLHL7(NM_001031710.2): c.442+752A>G	-	Hom.	PM2	VUS	Novel	617055	Biallelic	N/A	NDD
149	OTOG(NM_001277269.1): c.2500C>T	p.(Gln834*)	Hom.	PVS1PM3PM2PP1PP5	P	ClinVar ID:417941	614945	Biallelic	N/A	NDD
	NDD: Neurodevelopmental disorder; NA: Not Appicable; XL: X-Linked; Comp. Het.: Compound Heterozygous; Hem: Hemizygous; Het: Heterozygous; Hom: Homozygous; LP: Likely Pathogenic; P: Pathogenic; VUS: Variant of Unknown Significance
