# Supplementary material for: Impact of deep phenotyping: high diagnostic yield in a diverse pediatric population of 172 patients through clinical whole-genome sequencing at a single center
Source: Front Genet. 2024 Mar 15;15:1347474. doi: 10.3389/fgene.2024.1347474 (PMC10978702; doi:10.3389/fgene.2024.1347474)
Supplement: Supplementary file 3 [file Table1.XLSX]

## Sheet: Sheet1
Nationality	Number of Patients
Albenian	1
Algerian	1
Azerbaijani	11
Belorussian	1
Bosnia-Herzegovinan	5
Bulgarian	4
Chechenian	1
Croatian	1
Djiboutian	2
Georgian	1
Jordanian	1
Kazak	3
Lebanese	1
Macedonian	2
Northern Iraqi	2
Romanian	4
Russian	1
Saudi Arabian	2
Serbian	1
Turkish	123
Ukrainian	4
